# Supplementary material for: Predicting position along a looping immune response trajectory
Source: PLoS One. 2018 Oct 8;13(10):e0200147. doi: 10.1371/journal.pone.0200147 (PMC6175499; doi:10.1371/journal.pone.0200147)
Supplement: S2 Table — (XLSX) [file pone.0200147.s002.xlsx]

## Sheet: Sheet1
Volunteer ID	Perturbation stage prediction accuracy
15	0.83
16	0.5
13	0.83
14	0.83
18	0.83
19	0.83
20	0.71
17	0.83
4	1
7	1
8	0.83
9	1
10	0.83
11	0.67
12	1
5	0.83
